# Supplementary material for: A low caffeine dose improves maximal strength, but not relative muscular endurance in either heavier-or lighter-loads, or perceptions of effort or discomfort at task failure in females
Source: PeerJ. 2020 May 14;8:e9144. doi: 10.7717/peerj.9144 (PMC7231502; doi:10.7717/peerj.9144)
Supplement: Supplemental Information 1 [file peerj-08-9144-s001.csv]

id	Participant	Load	Condition	PF	TF	effort	disc
1	1	1	1	56.68	323	6	7
1	1	1	2	70.702	346	8	8
1	1	2	1	58.908	59	8	8
1	1	2	2	63.229	56	8	8
2	2	1	1	104.21	282	7	8
2	2	1	2	138.27	197	10	10
2	2	2	1	124.31	62	7	6
2	2	2	2	206.26	61	10	9
3	3	1	1	110.89	94	10	5
3	3	1	2	111.43	105	10	10
3	3	2	1	124.34	35	9	8
3	3	2	2	122.311	35	9	9
4	4	1	1	67.192	93	10	4
4	4	1	2	84.305	117	9	9
4	4	2	1	119.8	15	9	7
4	4	2	2	64.287	48	9	8
5	5	1	1	75.023	397	9	9
5	5	1	2	65.405	401	9	9
5	5	2	1	63.405	70	9	8
5	5	2	2	46.319	86	6	4
6	6	1	1	83.291	81	9	6
6	6	1	2	62.454	182	7	8
6	6	2	1	83.291	81	9	6
6	6	2	2	86.228	87	9	7
7	7	1	1	63.922	124	6	7
7	7	1	2	69.569	181	7	7
7	7	2	1	64.487	46	9	8
7	7	2	2	69.487	59	9	9
8	8	1	1	60.326	275	7	6
8	8	1	2	67.658	301	5	5
8	8	2	1	61.039	82	9	8
8	8	2	2	70.386	103	9	8
9	9	1	1	67.832	202	10	4
9	9	1	2	73.451	289	8	5
9	9	2	1	66.989	71	10	8
9	9	2	2	77.401	86	9	9
10	10	1	1	131.81	198	6	8
10	10	1	2	187.74	119	7	5
10	10	2	1	121.67	62	7	6
10	10	2	2	168.5	47	8	7
11	11	1	1	77.297	64	6	6
11	11	1	2	78.132	89	5	6
11	11	2	1	81.225	44	9	9
11	11	2	2	83.261	52	9	9
12	12	1	1	77.49	102	8	9
12	12	1	2	84.57	130	9	9
12	12	2	1	82.629	47	9	9
12	12	2	2	85.385	26	9	9
13	13	1	1	45.92	105	8	9
13	13	1	2	73.43	237	9	9
13	13	2	1	75.96	73	9	9
13	13	2	2	79.79	86	9	7
14	14	1	1	64.48	116	7	7
14	14	1	2	119.4	119	8	9
14	14	2	1	94.33	83	6	5
14	14	2	2	112.26	59	5	3
15	15	1	1	81.03	114	7	7
15	15	1	2	73.69	101	9	7
15	15	2	1	77.11	48	9	7
15	15	2	2	62.27	63	9	7
16	16	1	1	122.7	185	8	7
16	16	1	2	151.38	134	9	8
16	16	2	1	121.66	75	7	6
16	16	2	2	151.2	65	9	8
17	17	1	1	61.86	278	9	9
17	17	1	2	66.64	353	9	10
17	17	2	1	56.54	83	9	9
17	17	2	2	60.54	99	9	7
18	18	1	1	70.1	207	9	9
18	18	1	2	72.8	271	9	8
18	18	2	1	65.8	95	8	6
18	18	2	2	75.1	67	9	6
19	19	1	1	84.1	145	10	9
19	19	1	2	90.1	206	10	10
19	19	2	1	89.8	48	10	8
19	19	2	2	99.2	55	10	9
